# Supplementary material for: Composition of the intestinal microbiota and its variations between the second and third trimesters in women with gestational diabetes mellitus and without gestational diabetes mellitus
Source: Front Endocrinol (Lausanne). 2023 Jul 14;14:1126572. doi: 10.3389/fendo.2023.1126572 (PMC10376686; doi:10.3389/fendo.2023.1126572)
Supplement: Supplementary file 1 [file Table_1.xlsx]

## Sheet: top_otu_table_GDMHCST_10_phylum
Supplementary Material Article title:Composition of the intestinal microbiota and its dynamics between the second and third trimesters in women with gestational diabetes mellitus and without gestational diabetes mellitus; Nana Liu, Yin Sun*, Yaxin Wang, Liangkun Ma*, Suhan Zhang, Hang Lin * Correspondence: Corresponding Author: Yin Sun email: sunyin@pumch.cn Co-Corresponding Author: Liangkun Ma e…
Taxonomy	SGDM	TGDM	P value	FDR	SHC	THC	P value	FDR	GDM	HC	P value	FDR	SGDM	SHC	P value	FDR	TGDM	THC	P value	FDR
Firmicutes	0.603143	0.576249	0.322	0.771833	0.478409	0.494573	0.769	0.969	0.589759	0.486738	0	0	0.603143	0.478409	0	0	0.576249	0.494573	0.02359	0.044
Bacteroidetes	0.298323	0.335364	0.416	0.771833	0.293136	0.314403	0.762	0.969	0.316908	0.303952	0.745	0.8195	0.298323	0.293136	0.977378	0.977	0.335364	0.314403	0.696101	0.696
Actinobacteria	0.054313	0.043713	0.222	0.771833	0.165884	0.126318	0.516	0.946	0.049024	0.146629	0	0	0.054313	0.165884	0.004237	0.0088	0.043713	0.126318	0.002427	0.00733333
Proteobacteria	0.034739	0.03271	0.303	0.771833	0.053521	0.053789	0.416	0.9152	0.033762	0.05368	0.013	0.017875	0.034739	0.053521	0.054329	0.077	0.03271	0.053789	0.132695	0.182875
Fusobacteria	0.004856	0.003128	0.623	0.8492	0.000257	0.000232	0.191	0.700333	0.003991	0.000238	0.065	0.0794444	0.004856	0.000257	0.13944	0.169889	0.003128	0.000232	0.245635	0.300667
Verrucomicrobia	0.001222	0.004563	0.735	0.8492	0.001496	0.005743	0.091	0.594	0.002896	0.003571	0	0	0.001222	0.001496	0.038099	0.0696667	0.004563	0.005743	0.002712	0.00825
Chloroflexi	0.000201	0.000144	0.772	0.8492	0.002079	0.000641	0.368	0.9152	0.000174	0.001387	0	0	0.000201	0.002079	0	0	0.000144	0.000641	0.001277	0.0055
unidentified_Bacteria	6.6e-05	0.000181	0.55	0.8492	0.00094	0.000202	0.969	0.969	0.000132	0.00057	0.005	0.00785714	6.6e-05	0.00094	0.056393	0.077	0.000181	0.000202	0.054801	0.0864286
Tenericutes	0.001039	0.002393	0.994	0.994	0.000657	0.000603	0.108	0.594	0.001721	0.000641	0.822	0.822	0.001039	0.000657	0.453284	0.4983	0.002393	0.000603	0.596293	0.6556
Nitrospirae	5e-05	4.5e-05	0.421	0.771833	0.000983	0.000403	0.954	0.969	5.3e-05	0.000703	0	0	5e-05	0.000983	0.000232	0	4.5e-05	0.000403	0.001488	0.0055
Others	0.00205	0.001511	0.306	0.771833	0.002638	0.003091	0.893	0.969	0.001579	0.001891	0	0	0.00205	0.002638	0.001126	0.00275	0.001511	0.003091	0.018466	0.0396
Supplementary file 2 shows the changes of intestinal microbiota of the GDM and control groups from the second trimester to the third trimester at phylum level,respectively; as well as the overall comparison of intestinal microbiota of GDM and control groups and the comparison between two groups in the second trimester and the third trimester respectively. Abbreviations:GDM, Gestational diabetes m…
