# Supplementary material for: Composition of the intestinal microbiota and its variations between the second and third trimesters in women with gestational diabetes mellitus and without gestational diabetes mellitus
Source: Front Endocrinol (Lausanne). 2023 Jul 14;14:1126572. doi: 10.3389/fendo.2023.1126572 (PMC10376686; doi:10.3389/fendo.2023.1126572)
Supplement: Supplementary file 2 [file Table_2.xlsx]

## Sheet: top_otu_table_GDMHCST_40_genus_
Supplementary Material Article title:Composition of the intestinal microbiota and its dynamics between the second and third trimesters in women with gestational diabetes mellitus and without gestational diabetes mellitus; Nana Liu, Yin Sun*, Yaxin Wang, Liangkun Ma*, Suhan Zhang, Hang Lin * Correspondence: Corresponding Author: Yin Sun email: sunyin@pumch.cn Co-Corresponding Author: Liangkun Ma e…
Taxonomy	SGDM	TGDM	P Value	FDR	SHC	THC	P Value	FDR	GDM	HC	P value	FDR	SGDM	SHC	P value	FDR	TGDM	THC	P value	FDR
Lactobacillus	0.001087	0.019082	0.969	0.969	0.002867	0.003351	0.958	0.958	0.010093	0.003113	0.022	0.0346923	0.001087	0.002867	0.079905	0.136667	0.019082	0.003351	0.116757	0.19352
Bacteroides	0.201772	0.226764	0.539	0.790714	0.163107	0.167283	0.844	0.918184	0.214335	0.165435	0.004	0.0082	0.201772	0.163107	0.053827	0.100636	0.226764	0.167283	0.030547	0.0668947
Collinsella	0.013653	0.009903	0.649	0.790714	0.05518	0.050545	0.149	0.6109	0.011781	0.052916	0.359	0.432912	0.013653	0.05518	0.146961	0.223222	0.009903	0.050545	0.893085	0.893
Streptococcus	0.006535	0.008826	0.08	0.391778	0.028054	0.020196	0.473	0.82	0.00767	0.024248	0.073	0.0997667	0.006535	0.028054	0.139225	0.219192	0.008826	0.020196	0.274792	0.352344
Bifidobacterium	0.037246	0.027978	0.086	0.391778	0.103651	0.063622	0.213	0.636706	0.032606	0.084156	0	0	0.037246	0.103651	0.003924	0.0117143	0.027978	0.063622	0.006923	0.0220769
unidentified_Ruminococcaceae	0.048636	0.035356	0.049	0.391778	0.046664	0.050944	0.528	0.832615	0.042011	0.048813	0.9	0.9	0.048636	0.046664	0.491038	0.568306	0.035356	0.050944	0.509653	0.589944
Subdoligranulum	0.020476	0.020519	0.25	0.612588	0.031887	0.035526	0.11	0.6109	0.020501	0.033663	0.763	0.802128	0.020476	0.031887	0.814244	0.855744	0.020519	0.035526	0.517771	0.589944
Dialister	0.00877	0.008741	0.966	0.969	0.019342	0.025726	0.467	0.82	0.008757	0.022462	0	0	0.00877	0.019342	5.4e-05	0	0.008741	0.025726	0.000369	0
Megamonas	0.028148	0.013067	0.147	0.50225	0.00369	0.002054	0.041	0.5535	0.020611	0.002906	0.006	0.0111818	0.028148	0.00369	0.099181	0.16236	0.013067	0.002054	0.015359	0.038
unidentified_Enterobacteriaceae	0.003712	0.008976	0.376	0.734095	0.013104	0.018569	0.617	0.861	0.00635	0.01578	0.005	0.0097619	0.003712	0.013104	0.00499	0.0136667	0.008976	0.018569	0.207648	0.288367
Faecalibacterium	0.082543	0.098368	0.078	0.391778	0.076243	0.097069	0.336	0.7339	0.090476	0.0865	0.071	0.0997667	0.082543	0.076243	0.177355	0.250241	0.098368	0.097069	0.149711	0.219643
unidentified_Erysipelotrichaceae	0.009042	0.00829	0.254	0.612588	0.007999	0.011099	0.248	0.636706	0.008657	0.009504	0	0	0.009042	0.007999	0.017791	0.041	0.00829	0.011099	0.000146	0
Catenibacterium	0.005181	0.000499	0.319	0.726611	0.000692	0.000333	0.193	0.636706	0.002835	0.000517	0	0	0.005181	0.000692	0.073481	0.13013	0.000499	0.000333	0.001214	0.00372727
Lachnospira	0.038994	0.028883	0.138	0.50225	0.021536	0.027296	0.851	0.918184	0.033932	0.024377	0	0	0.038994	0.021536	0.00099	0.0041	0.028883	0.027296	0.065835	0.1353
Parabacteroides	0.022715	0.027265	0.551	0.790714	0.007316	0.011793	0.358	0.7339	0.024992	0.009509	0	0	0.022715	0.007316	1.9346e-07	0	0.027265	0.011793	0.000195	0
Fusicatenibacter	0.020623	0.018952	0.071	0.391778	0.016576	0.012488	0.122	0.6109	0.019783	0.014591	0	0	0.020623	0.016576	0.000142	0	0.018952	0.012488	1e-05	0
Roseburia	0.036111	0.035239	0.67	0.790714	0.029019	0.032063	0.81	0.918184	0.035668	0.030567	0.007	0.0124783	0.036111	0.029019	0.017799	0.041	0.035239	0.032063	0.118202	0.19352
Thauera	8.4e-05	1.6e-05	0.371	0.734095	0.004293	0.000494	0.799	0.918184	5e-05	0.002441	0	0	8.4e-05	0.004293	0.001738	0.00630769	1.6e-05	0.000494	0.003088	0.01025
Blautia	0.041318	0.038286	0.165	0.520385	0.027595	0.014593	0.264	0.636706	0.039823	0.021259	0	0	0.041318	0.027595	0	0	0.038286	0.014593	3.0296e-08	0
Fusobacterium	0.0048	0.002769	0.631	0.790714	0.000192	0.000158	0.185	0.636706	0.003783	0.000174	0.478	0.544389	0.0048	0.000192	0.404633	0.488382	0.002769	0.000158	0.820149	0.8405
unidentified_Lachnospiraceae	0.048824	0.051571	0.72	0.82	0.025496	0.021067	0.235	0.636706	0.050198	0.023348	0	0	0.048824	0.025496	8.7353e-08	0	0.051571	0.021067	4.5434e-09	0
Akkermansia	0.001161	0.004479	0.617	0.790714	0.001458	0.005715	0.054	0.5535	0.002826	0.003533	0	0	0.001161	0.001458	0.025539	0.0561053	0.004479	0.005715	0.000755	0.00372727
Senegalimassilia	0.000384	0.00259	0.018	0.391778	0.000388	0.000337	0.491	0.82	0.001487	0.000363	0.62	0.687027	0.000384	0.000388	0.842111	0.86305	0.00259	0.000337	0.308853	0.383909
Holdemanella	0.001973	0.001459	0.618	0.790714	0.005561	0.001111	0.615	0.861	0.001719	0.003393	0.002	0.00431579	0.001973	0.005561	0.008111	0.0205	0.001459	0.001111	0.102954	0.183609
Prevotella	2.1e-05	0.003621	0.663	0.790714	5.3e-05	0.001921	0.143	0.6109	0.001824	0.000968	0.001	0.00227778	2.1e-05	5.3e-05	0.036188	0.0738	0.003621	0.001921	0.007801	0.0234286
Alistipes	0.018458	0.013264	0.097	0.3977	0.006459	0.008657	0.5	0.82	0.015855	0.007557	0	0	0.018458	0.006459	5.4e-05	0	0.013264	0.008657	0.077719	0.152286
Propionibacterium	0	0.000103	0.042	0.391778	1e-06	0.00293	0.001	0.041	5.3e-05	0.001439	0.011	0.0187917	0	1e-06	0.274299	0.351	0.000103	0.00293	0.013069	0.0355333
unidentified_Prevotellaceae	0.002317	0.004424	0.499	0.790714	0.005016	0.006949	0.669	0.884806	0.003378	0.005962	0.791	0.810775	0.002317	0.005016	0.987019	0.987	0.004424	0.006949	0.607605	0.656
Scardovia	1e-06	7.7e-05	0.967	0.969	0	0.002454	0.002	0.041	4e-05	0.001208	0.112	0.148129	1e-06	0	0.193274	0.263767	7.7e-05	0.002454	0.018142	0.0434118
Agathobacter	0.015646	0.016795	0.787	0.872081	0.011635	0.014222	0.733	0.918184	0.016218	0.012907	0.05	0.0732143	0.015646	0.011635	0.043656	0.0859048	0.016795	0.014222	0.368766	0.444971
Sutterella	0.009934	0.008829	0.511	0.790714	0.002681	0.002757	0.954	0.958	0.009373	0.002718	0	0	0.009934	0.002681	1.5e-05	0	0.008829	0.002757	5.6e-05	0
Phascolarctobacterium	0.003214	0.003961	0.422	0.786455	0.007016	0.010669	0.485	0.82	0.003588	0.008802	0.039	0.0592222	0.003214	0.007016	0.153863	0.226	0.003961	0.010669	0.138152	0.209556
Erysipelatoclostridium	0.000485	0.002112	0.519	0.790714	0.000369	0.000202	0.592	0.861	0.001309	0.000291	0.127	0.162719	0.000485	0.000369	0.772686	0.842658	0.002112	0.000202	0.08546	0.158409
Dorea	0.009187	0.007434	0.216	0.612588	0.008156	0.004784	0.077	0.6109	0.008312	0.006506	0	0	0.009187	0.008156	0.00174	0.00630769	0.007434	0.004784	3e-06	0
Parasutterella	0.007103	0.005671	0.462	0.790714	0.010133	0.011558	0.776	0.918184	0.006395	0.010853	0.012	0.01968	0.007103	0.010133	0.225794	0.298903	0.005671	0.011558	0.021356	0.0478333
Anaerostipes	0.009532	0.008128	0.067	0.391778	0.007149	0.004285	0.264	0.636706	0.00883	0.005757	0	0	0.009532	0.007149	8.8e-05	0	0.008128	0.004285	7e-06	0
Enterococcus	0.000377	0.001091	0.675	0.790714	0.001107	0.001383	0.934	0.958	0.000738	0.001236	0.279	0.346636	0.000377	0.001107	0.334987	0.416212	0.001091	0.001383	0.600486	0.656
unidentified_Clostridiales	0.003531	0.004872	0.946	0.969	0.00257	0.003418	0.095	0.6109	0.00419	0.00299	0.001	0.00227778	0.003531	0.00257	0.000566	0.0041	0.004872	0.003418	0.210694	0.288367
Paraprevotella	0.003265	0.003111	0.253	0.612588	0.001692	0.001666	0.63	0.861	0.003192	0.001686	0.001	0.00227778	0.003265	0.001692	0.002128	0.00630769	0.003111	0.001666	0.13351	0.209556
Succinivibrio	8.3e-05	4.7e-05	0.063	0.391778	0.00106	0.000345	0.351	0.7339	6e-05	0.000714	0.376	0.440457	8.3e-05	0.00106	0.78065	0.842658	4.7e-05	0.000345	0.230545	0.305516
Others	0.233058	0.218583	0.354	0.734095	0.242993	0.248367	0.765	0.918	0.225698	0.244838	0.669	0.721816	0.233058	0.242993	0.498725	0.568306	0.218583	0.248367	0.804295	0.8405
Supplementary file 2 shows the changes of intestinal microbiota of the GDM and control groups from the second trimester to the third trimester at genus level,respectively; as well as the overall comparison of intestinal microbiota of GDM and control groups and the comparison between two groups in the second trimester and the third trimester respectively. Abbreviations:GDM, Gestational diabetes me…
